# Supplementary material for: Improving the Yield and Quality of Daptomycin in Streptomyces roseosporus by Multilevel Metabolic Engineering
Source: Front Microbiol. 2022 Apr 18;13:872397. doi: 10.3389/fmicb.2022.872397 (PMC9058172; doi:10.3389/fmicb.2022.872397)
Supplement: Supplementary file 5 [file Data_Sheet_1.FASTA]

>vgb2
ATGCTCGACCAGCAGACCATCAACATCATCAAGGCGACCGTCCCCGTCCTGAAGGAGCACGGCGTCACCATCACCACCACCTTCTACAAGAACCTGTTCGCCAAGCACCCGGAGGTCCGCCCCCTGTTCGACATGGGCCGGCAGGAGAGCCTCGAGCAGCCGAAGGCCCTGGCGATGACCGTGCTCGCCGCGGCCCAGAACATCGAGAACCTGCCGGCCATCCTCCCCGCGGTCAAGAAGATCGCCGTGAAGCACTGCCAGGCGGGCGTCGCGGCCGCGCACTACCCCATCGTGGGCCAGGAGCTGCTCGGCGCCATCAAGGAGGTCCTGGGCGACGCCGCGACCGACGACATCCTCGACGCCTGGGGCAAGGCGTACGGCGTCATCGCGGACGTGTTCATCCAGGTGGAGGCGGACCTCTACGCCCAGGCCGTGGAGTGA
